# Supplementary material for: Nystagmus During a Vertigo Crisis in Menière’s Disease—Direction of Nystagmus, Contribution of a Mobile Phone and Therapeutic Implications
Source: J Clin Med. 2024 Dec 12;13(24):7555. doi: 10.3390/jcm13247555 (PMC11728187; doi:10.3390/jcm13247555)
Supplement: Supplementary file 1 [file jcm-13-07555-s001.zip]

Archive with 6 entries (5 files):
- jcm-3348722-supplementary/
- jcm-3348722-supplementary/Video S1.mp4
- jcm-3348722-supplementary/Video S2.mp4
- jcm-3348722-supplementary/Video S3.mp4
- jcm-3348722-supplementary/Video S4.mp4
- jcm-3348722-supplementary/Video S5.MOV
